# Supplementary material for: The microRNA let-7b-5p Is Negatively Associated with Inflammation and Disease Severity in Multiple Sclerosis
Source: Cells. 2021 Feb 5;10(2):330. doi: 10.3390/cells10020330 (PMC7915741; doi:10.3390/cells10020330)
Supplement: Supplementary file 1 [file cells-10-00330-s001.zip]

Archive with 6 entries (5 files):
- Supplementary Figures and Tables/
- Supplementary Figures and Tables/Supplementary  Figure 1.tif
- Supplementary Figures and Tables/Supplementary  Figure 2.tif
- Supplementary Figures and Tables/Supplementary  Figure 3.tif
- Supplementary Figures and Tables/Supplementary  Figure 4.tif
- Supplementary Figures and Tables/Supplementary Tables.docx
